# Supplementary material for: High Predictive Value of the Soluble ZEBRA Antigen (Epstein-Barr Virus Trans-Activator Zta) in Transplant Patients with PTLD
Source: Pathogens. 2022 Aug 17;11(8):928. doi: 10.3390/pathogens11080928 (PMC9413454; doi:10.3390/pathogens11080928)
Supplement: Supplementary file 1 [file pathogens-11-00928-s001.zip]

Archive with 1 entries (1 files):
- pathogens-1658846-supplementary-8.17.pdf
